# Supplementary material for: Food Reward after Bariatric Surgery and Weight Loss Outcomes: An Exploratory Study
Source: Nutrients. 2022 Jan 20;14(3):449. doi: 10.3390/nu14030449 (PMC8840022; doi:10.3390/nu14030449)
Supplement: Supplementary file 1 [file nutrients-14-00449-s001.zip]

Archive with 1 entries (1 files):
- nutrients-1563990-supplementary.pdf
